# Supplementary material for: Discovery of Herbal Remedies and Key Components for Major Depressive Disorder Through Biased Random Walk Analysis on a Multiscale Network
Source: Int J Mol Sci. 2025 Feb 28;26(5):2162. doi: 10.3390/ijms26052162 (PMC11900307; doi:10.3390/ijms26052162)
Supplement: Supplementary file 1 [file ijms-26-02162-s001.zip]

Archive with 1 entries (1 files):
- ijms-3485877-supplementary.xlsx
