# Supplementary material for: Discovery of Herbal Remedies and Key Components for Major Depressive Disorder Through Biased Random Walk Analysis on a Multiscale Network
Source: Int J Mol Sci. 2025 Feb 28;26(5):2162. doi: 10.3390/ijms26052162 (PMC11900307; doi:10.3390/ijms26052162)
Supplement: Supplementary file 1 [file ijms-26-02162-s001.zip › ijms-3485877-supplementary.xlsx]

## Sheet: sheet1
Supplementary table 1. Connectivity Scores for Oleanolic Acid
CMap id	Type	Drug name	Description	Summary score
BRD-K50311478	CP	tosyl-phenylalanyl-chloromethyl-ketone	chymotrypsin inhibitor, serine protease inhibitor	98.61
BRD-K92991072	CP	PAC-1	caspase activator	96.74
BRD-A39646320	CP	HC-toxin	HDAC inhibitor	96.67
BRD-A02481876	CP	importazole	importin-beta transport receptor inhibitor	96.65
BRD-K91701654	CP	U-0126	MEK inhibitor, JAK inhibitor, MAP kinase inhibitor	96.55
BRD-U44618005	CP	WH-4023	src inhibitor	96.31
BRD-K68488863	CP	ENMD-2076	Aurora kinase inhibitor, FLT3 inhibitor, VEGFR inhibitor, angiogenesis inhibitor, colony stimulating factor receptor antagonist, ephrin receptor inhibitor, FGFR inhibitor, KIT inhibitor, PDGFR tyrosine kinase receptor inhibitor, src inhibitor	95.29
BRD-K74733595	CP	APHA-compound-8	HDAC inhibitor	95.23
BRD-K57011718	CP	UK-356618	metalloproteinase inhibitor	95.2
BRD-K78373679	CP	RO-3306	CDK inhibitor	95.15
BRD-K55696337	CP	topotecan	topoisomerase inhibitor	95.1
BRD-K67298865	CP	SB-431542	TGF beta receptor inhibitor, ALK inhibitor	94.43
BRD-A36630025	CP	SN-38	topoisomerase inhibitor	94.41
BRD-K28360340	CP	TW-37	BCL inhibitor, MCL1 inhibitor	94.38
BRD-K20285085	CP	fostamatinib	syk inhibitor, FLT3 inhibitor	94.29
BRD-K31342827	CP	bisindolylmaleimide	CDK inhibitor, PKC inhibitor, leucine rich repeat kinase inhibitor	94.08
BRD-K12502280	CP	TG-101348	JAK inhibitor, FLT3 inhibitor, RET tyrosine kinase inhibitor	93.91
BRD-K59962020	CP	CHEMBL-374350	NFkB pathway inhibitor	93.84
BRD-K77681376	CP	BRD-K77681376	casein kinase inhibitor, FLT3 inhibitor	93.8
BRD-K83837640	CP	JNJ-26854165	HDAC inhibitor, MDM inhibitor	93.77
BRD-K94176593	CP	TWS-119	glycogen synthase kinase inhibitor	93.22
BRD-K31238592	CP	devazepide	CCK receptor antagonist, gastrin inhibitor	93.18
BRD-K47983010	CP	BX-795	IKK inhibitor, PDK1 inhibitor, phosphoinositide dependent kinase inhibitor, serine/threonine kinase inhibitor, TBK1 inhibitor	93.07
BRD-A59985574	CP	topotecan	topoisomerase inhibitor	92.96
BRD-K12994359	CP	valdecoxib	cyclooxygenase inhibitor	92.72
BRD-K57080016	CP	selumetinib	MEK inhibitor, MAP kinase inhibitor	92.59
BRD-K18787491	CP	U-0126	MEK inhibitor, JAK inhibitor, MAP kinase inhibitor	92.5
BRD-K24576554	CP	AT-9283	Aurora kinase inhibitor, JAK inhibitor, Abl kinase inhibitor, Bcr-Abl kinase inhibitor, FLT3 inhibitor, mitotic inhibitor, protein kinase inhibitor	92.32
BRD-A76941896	CP	doxorubicin	topoisomerase inhibitor, DNA intercalating drug	92.26
BRD-A35588707	CP	teniposide	topoisomerase inhibitor, DNA inhibitor, DNA repair enzyme inhibitor, mitotic inhibitor	92.07
BRD-A48237631	CP	mitomycin-c	DNA alkylating drug, DNA inhibitor, DNA synthesis inhibitor	92.04
BRD-A19037878	CP	trichostatin-a	HDAC inhibitor, CDK expression enhancer, ID1 expression inhibitor	92.02
BRD-K15108141	CP	gemcitabine	cell cycle inhibitor, DNA repair enzyme inhibitor, DNA synthesis inhibitor, pyrimidine antagonist, ribonucleoside reductase inhibitor, ribonucleotide reductase inhibitor	91.86
BRD-K85015012	CP	NNC-05-2090	GABA uptake inhibitor, GAT inhibitor	91.31
BRD-K05653692	CP	DL-PDMP	ceramide glucosyltransferase inhibitor, glucosyltransferase inhibitor	91.12
BRD-K68202742	CP	trichostatin-a	HDAC inhibitor, CDK expression enhancer, ID1 expression inhibitor	91.01
BRD-K69840642	CP	ISOX	HDAC inhibitor	90.72
BRD-A72711497	CP	lasalocid	ionophore antibiotic	90.63
BRD-K30296925	CP	flavokavain-b	carcinoma cell growth inhibitor, hypoxia inducible factor inhibitor	90.58
BRD-K61033289	CP	15-delta-prostaglandin-j2	PPAR receptor agonist, FXR antagonist	90.45
BRD-K70914287	CP	BIBX-1382	EGFR inhibitor, tyrosine kinase inhibitor	90.31
BRD-K37798499	CP	etoposide	topoisomerase inhibitor, cell cycle inhibitor, DNA inhibitor, DNA intercalating drug, DNA repair enzyme inhibitor	90.02
BRD-K33583600	CP	isoliquiritigenin	guanylate cyclase activator, aldose reductase inhibitor, glutamate receptor antagonist, histamine receptor antagonist, SIRT activator	89.93
BRD-K50168500	CP	canertinib	EGFR inhibitor, EGFR antagonist, receptor tyrosine protein kinase inhibitor, tyrosine kinase inhibitor	89.93
BRD-K84895041	CP	BMY-45778	IP1 prostacyclin receptor agonist	89.62
BRD-A71390734	CP	idarubicin	topoisomerase inhibitor, radical formation stimulant, RNA synthesis inhibitor	89.56
BRD-K12244279	CP	MEK1-2-inhibitor	MEK inhibitor	89.23
BRD-U82589721	CP	HG-5-113-01	protein kinase inhibitor	89.22
BRD-K73395020	CP	SA-1478088	metalloproteinase inhibitor	89.11
BRD-K10042277	CP	desmethylclozapine	acetylcholine receptor agonist, dopamine receptor agonist, dopamine receptor antagonist, dopamine receptor partial agonist, serotonin receptor antagonist, serotonin receptor inverse agonist	88.99
BRD-A06352508	CP	SB-218078	CHK inhibitor, PKC inhibitor	88.66
BRD-K02130563	CP	panobinostat	HDAC inhibitor, apoptosis stimulant, cell cycle inhibitor	88.45
BRD-K12867552	CP	THM-I-94	HDAC inhibitor, apoptosis stimulant, cell cycle inhibitor	88.12
BRD-K49865102	CP	PD-0325901	MEK inhibitor, MAP kinase inhibitor, protein kinase inhibitor	88.05
BRD-K10207760	CP	lasalocid	ionophore antibiotic	87.52
BRD-K17561142	CP	amiodarone	acetylcholine receptor ligand, adrenergic receptor antagonist, ATP-sensitive potassium channel inhibitor, HCN (hyperpolarization activated cyclic nucleotide gated) channel modulator, polarization inhibitor, potassium channel antagonist, Sodium Channel Blockers, voltage-gated sodium channel blocker	87.17
BRD-K44849676	CP	capsazepine	TRPV agonist, TRPV antagonist	87.11
BRD-K09549677	CP	mibefradil	T-type calcium channel blocker, angiogenesis inhibitor, calcium channel blocker, calcium channel inhibitor, L-type calcium channel blocker, sodium channel blocker	86.9
BRD-A83326220	CP	brazilin	nitric oxide production inhibitor, nitric oxide synthase expression inhibitor, telomerase inhibitor	86.85
BRD-A94413429	CP	NTNCB	neuropeptide receptor antagonist	86.33
BRD-K81418486	CP	vorinostat	HDAC inhibitor, cell cycle inhibitor	86.19
BRD-K14618467	CP	IKK-16	IKK inhibitor	85.87
BRD-K73293050	CP	WZ-3146	EGFR inhibitor, epidermal growth factor receptor (EGFR) inhibitor	85.76
BRD-U25771771	CP	WZ-4-145	EGFR inhibitor	85.71
BRD-K78122587	CP	NNC-55-0396	T-type calcium channel blocker	85.29
BRD-K70490179	CP	rimcazole	sigma receptor antagonist, dopamine reuptake inhibitor	85.2
BRD-K62289640	CP	lylamine	cannabinoid receptor agonist	85.18
BRD-K20742498	CP	RS-39604	serotonin receptor antagonist	84.94
BRD-A80960055	CP	celastrol	anti-inflammatory agent, antioxidant, HSP90 Inhibitor, NFKB pathway inhibitor, topoisomerase inhibitor	84.68
BRD-K01292756	CP	pimozide	dopamine receptor antagonist, dopamine receptor, opioid receptor antagonist, serotonin receptor antagonist	84.46
BRD-A43331270	CP	niguldipine	adrenergic receptor antagonist, calcium channel blocker, calcium channel antagonist, calcium channel inhibitor	84.43
BRD-A63346720	CP	rimcazole	sigma receptor antagonist, dopamine reuptake inhibitor	84.36
BRD-K98490050	CP	amsacrine	topoisomerase inhibitor, DNA intercalating drug	83.96
BRD-K91938660	CP	memantine	glutamate receptor antagonist, glutamate release inhibitor	83.73
BRD-K95921201	CP	reserpine	vesicular monoamine transporter inhibitor	83.6
BRD-A30437061	CP	camptothecin	topoisomerase inhibitor, beta amyloid synthesis inhibitor, hypoxia inducible factor inhibitor	83.47
BRD-A08003242	CP	rhodomyrtoxin-b	cytotoxic, DNA intercalator	83.16
BRD-K51276371	CP	aloisine	CDK inhibitor, CFTR channel activator, glycogen synthase kinase inhibitor, JNK inhibitor	82.44
BRD-A06352418	CP	terfenadine	histamine receptor antagonist	82.29
BRD-K71726959	CP	BRD-K71726959	CDK inhibitor	82.22
BRD-A18419789	CP	etoposide	topoisomerase inhibitor, cell cycle inhibitor, DNA inhibitor, DNA intercalating drug, DNA repair enzyme inhibitor	82.21
BRD-K00615600	CP	AG-14361	PARP inhibitor	82.08
BRD-K36198571	CP	WAY-170523	metalloproteinase inhibitor	81.95
BRD-K49294207	CP	BIBU-1361	EGFR inhibitor	81.59
BRD-K11558771	CP	droxinostat	HDAC inhibitor	81.54
BRD-K72895815	CP	SSR-69071	leukocyte elastase inhibitor	81.27
BRD-K82036761	CP	sertraline	serotonin receptor antagonist, serotonin reuptake inhibitor, serotonin uptake inhibitor	81.21
BRD-A07000685	CP	hydrocortisone	corticosteroid agonist, glucocorticoid receptor agonist, immunosuppressant, interleukin receptor antagonist	81.18
BRD-K11911061	CP	GR-127935	serotonin receptor antagonist	81.18
BRD-K89732114	CP	trifluoperazine	breast cancer resistance protein inhibitor, calcium/calmodulin dependent protein kinase inhibitor, dopamine receptor, dopamine receptor antagonist, sodium channel blocker	81.15
BRD-K73610817	CP	BRD-K73610817	apoptosis protein inhibitor	80.93
BRD-K77793136	CP	hydroxyfasudil	ROCK inhibitor	80.85
BRD-K57546357	CP	prunetin	breast cancer resistance protein inhibitor	80.81
BRD-K27737647	CP	H-89	AKT inhibitor, cAMP dependent protein kinase inhibitor, PKA inhibitor, voltage-gated potassium channel blocker	80.71
BRD-K84709232	CP	caffeic-acid	lipoxygenase inhibitor, HIV integrase inhibitor, NFkB pathway inhibitor, nitric oxide production inhibitor, PPAR receptor modulator, tumor necrosis factor production inhibitor	80.64
BRD-K04923131	CP	GSK-3-inhibitor-IX	glycogen synthase kinase inhibitor, lipoxygenase inhibitor, PKC inhibitor	80.6
BRD-K55127134	CP	fluphenazine	dopamine receptor antagonist, acetylcholine receptor ligand, dopamine receptor, histamine receptor antagonist, serotonin receptor antagonist	80.44
BRD-K98548675	CP	parthenolide	NFkB pathway inhibitor, adiponectin receptor agonist	80.24
BRD-K51290057	CP	SA-792709	retinoid receptor agonist	80.04
